# Supplementary material for: Spatial self-organization favors heterotypic cooperation over cheating
Source: eLife. 2013 Nov 12;2:e00960. doi: 10.7554/eLife.00960 (PMC3823188; doi:10.7554/eLife.00960)
Supplement: Figure 2—source data 1. — DOI: http://dx.doi.org/10.7554/eLife.00960.007 [file elife00960s001.xls]

## Sheet: Sheet1
Parameters	Description	Value	Notes
D0	diffusion coefficient in agarose	360 μm2/s	(i)
D1	diffusion coefficient in community	20 μm2/s	(ii)
rn	full occupancy of confinement neighborhood of radius rn forces the center cell to bud upward	5 cells	(iii)
t	update time-step for cell growth and death	360 s
tu	update time-step for metabolite uptake and diffusion	1 s
c	size of cell simulation grid	5 μm
g	size of diffusion simulation grid in community	15 μm
f	size of diffusion simulation grid in agarose	60 μm
Nc	simulation domain size in the x and y directions	720 μm
Nz	simulation domain size for cells in the z direction	300 μm
Ndz	height of agarose column	12 mm
rm,R	max. growth rate of the cooperative R population	0.395 hr-1	(iv)
rm,G	max. growth rate of the cooperative G population	0.35 hr-1	(iv)
rm,C	max. growth rate of the cheater C population (if 2% fitness advantage over R)	0.402 hr-1	(v)
dR	death rate of R population	0.054 hr-1	(iv)
dG	death rate of G population	0.018 hr-1	(iv)
dC	death rate of C population	0.054 hr-1	(v)
KA	Monod's constant for adenine-requiring cells	0.1 μM	(vi)
KmmA	Michaelis-Menten constant for adenine-uptake
KL	Monod's constant for lysine-requiring cells	1 μM	(v,vi)
KmmL	Michaelis-Menten constant for lysine-uptake
aL	amount of lysine required to make a new cell	2 fmole	(iv)
aA	amount of adenine required to make a new cell	1 fmole	(iv)
bL	amount of lysine released by each G cell upon death	12 fmole	(vii)
gA	rate of adenine release by each live R cell	0.08 fmole/hr	(viii)
td	delay in release of lysine by G	60 hrs	(viii)
aG	amount of the shared metabolite required to make a new cell	1 fmole	(ix)
KG	Monod's constant for the additional shared metabolite	1 μM	(ix)
KmmG	Michaelis-Menten constant for uptake of the additional shared metabolite
SG	initial concentration of the additional shared metabolite in the medium	200 μM	(ix)
Notes
(i)	Estimated experimentally from diffusion of fluorescent dye Sulforhodamine 101 in 2% agarose gels.
(ii)	20 μm2/s was estimated experimentally from diffusion of fluorescent dye Sulforhodamine 101 in yeast communities.
(iii)	Estimated experimentally from growth of cells into microcolonies (Momeni et al., 2013).
(iv)	Adopted from Ref. (Shou et al., 2007).
(v)	Adopted from Ref. (Waite and Shou, 2012).
(vi)	Michaelis-Menten constants were assumed to be equal to experimentally estimated values of Monod’s constants.
(vii)	Estimate modified from Ref. (Shou et al., 2007) based on more recent experimental data.
(viii)	Adopted from Ref. (Momeni et al., 2013).
(ix)	Used to incorporate the effects of intra- and inter-population competitions for other shared resources.
